# Supplementary material for: Generation of the First Human In Vitro Model for McArdle Disease Based on iPSC Technology
Source: Int J Mol Sci. 2022 Nov 12;23(22):13964. doi: 10.3390/ijms232213964 (PMC9692531; doi:10.3390/ijms232213964)
Supplement: Supplementary file 1 [file ijms-23-13964-s001.zip]

Archive with 5 entries (5 files):
- Supplementary material.pdf
- Video S1 Contraction capacity line C10 day 35.mp4
- Video S2 Contraction capacity line MA1 day 42.mp4
- Video S3 Calcium transients line AG09G day 35.mp4
- Video S4 Calcium transients line MA1 day 42.mp4
